# Supplementary material for: Regulation of Phenolic Compound Production by Light Varying in Spectral Quality and Total Irradiance
Source: Int J Mol Sci. 2022 Jun 10;23(12):6533. doi: 10.3390/ijms23126533 (PMC9223736; doi:10.3390/ijms23126533)
Supplement: Supplementary file 1 [file ijms-23-06533-s001.zip]

Archive with 1 entries (1 files):
- ijms-1745529-supplementary.pdf
